# Supplementary material for: Clonal spread of Mycobacterium monacense strains among patients with extrapulmonary mycobacteriosis
Source: Eur J Clin Microbiol Infect Dis. 2025 Oct 28;45(2):403–17. doi: 10.1007/s10096-025-05318-y (PMC12987876; doi:10.1007/s10096-025-05318-y)
Supplement: Supplementary file 1 — Supplementary Material 1 [file 10096_2025_5318_MOESM1_ESM.xlsx]

## Sheet: Sheet1
Clonal spread of Mycobacterium monacense strains among patients with extrapulmonary mycobacteriosis
Journal name: European Journal of Clinical Microbiology & Infectious Diseases
Authors: 1,2,3 Christoffel Opperman; 1 Aysha Ahmed; 2 Marianna De Kock; 2 Claudia Spies; 4 Michael Biggel; 5 Tristen Lourens; 1,2 Sarishna Singh; 1,2 Yonas Ghebrekristos; 2 Robin Warren; 2,5 Wynand Goosen*; 2,6 Giovanni Ghielmetti*; * Giovanni Ghielmetti and Wynand Goosen share senior authorship
Affiliations: 1 National Health Laboratory Service, Green Point TB-Laboratory, Cape Town, South Africa. 2 SAMRC Centre for Tuberculosis Research, Division of Molecular Biology and Human Genetics, Faculty of Health Sciences, Stellenbosch University, Cape Town, South Africa. 3 Division of Medical Microbiology, Department of Pathology, Faculty of Health Sciences, University of Cape Town, Cape Town, …
Corresponding author: Dr. Christoffel Opperman; Email: Christoffel.opperman@nhls.ac.za; Address: Block D Old City Hospital Complex Green Point TB-Laboratory, 1 Portswood Road, Green Point, Cape Town, South Africa, 8005.
Supplementary Table 1: Whole-Genome Sequencing, Quality Control Parameters from Oxford Nanopore Technologies Sequencing Data
Sample ID	Number of reads	Number of bases	N50 read length	Longest read	Mean read length	Median read length	Mean read quality	Median read quality
2	1271657	6681493340	7323	128094	5254	3967	19.9	20.3
3	818436	3637329016	6160	87594	4444	3372	19.8	20.1
4	885750	4122415150	6480	88902	4654	3556	19.9	20.2
11	771265	3623435793	6524	90352	4698	3604	19.8	20.1
14	824221	3883033716	6465	71062	4711	3630	19.8	20.2
17	1458533	7034608502	6834	139408	4823	3545	19.8	20.1
22	1700493	8851901851	7191	117077	5205	3969	19.9	20.3
25	1334501	7449484879	7522	87637	5582	4300	19.9	20.3
