# Supplementary material for: Clonal spread of Mycobacterium monacense strains among patients with extrapulmonary mycobacteriosis
Source: Eur J Clin Microbiol Infect Dis. 2025 Oct 28;45(2):403–17. doi: 10.1007/s10096-025-05318-y (PMC12987876; doi:10.1007/s10096-025-05318-y)
Supplement: Supplementary file 2 — Supplementary Material 2 [file 10096_2025_5318_MOESM2_ESM.xlsx]

## Sheet: Sheet1
Clonal spread of Mycobacterium monacense strains among patients with extrapulmonary mycobacteriosis
Journal name: European Journal of Clinical Microbiology & Infectious Diseases
Authors: 1,2,3 Christoffel Opperman; 1 Aysha Ahmed; 2 Marianna De Kock; 2 Claudia Spies; 4 Michael Biggel; 5 Tristen Lourens; 1,2 Sarishna Singh; 1,2 Yonas Ghebrekristos; 2 Robin Warren; 2,5 Wynand Goosen*; 2,6 Giovanni Ghielmetti*; * Giovanni Ghielmetti and Wynand Goosen share senior authorship
Affiliations: 1 National Health Laboratory Service, Green Point TB-Laboratory, Cape Town, South Africa. 2 SAMRC Centre for Tuberculosis Research, Division of Molecular Biology and Human Genetics, Faculty of Health Sciences, Stellenbosch University, Cape Town, South Africa. 3 Division of Medical Microbiology, Department of Pathology, Faculty of Health Sciences, University of Cape Town, Cape Town, …
Corresponding author: Dr. Christoffel Opperman; Email: Christoffel.opperman@nhls.ac.za; Address: Block D Old City Hospital Complex Green Point TB-Laboratory, 1 Portswood Road, Green Point, Cape Town, South Africa, 8005.
Supplementary Table 2: Assembly Metrics and Genome Characteristics of Mycobacterium monacense Isolates
Strain ID	Contig	Length	Coverage_depth	Circular	Genome size
17	contig_00001	2629381	80	circular=N	5782315
17	contig_00002	2441919	77	circular=N
17	contig_00003	711015	155	circular=N
3	contig_00001	3901832	85	circular=N	5872761
3	contig_00002	1933119	83	circular=N
3	contig_00003	37810	152	circular=N
3	contig_00004	25191	190	circular=Y
11	contig_00001	3901510	84	circular=N	5862927
11	contig_00002	1923885	83	circular=N
11	contig_00003	37532	109	circular=N
11	contig_00004	25191	225	circular=Y
2	contig_00001	2632652	81	circular=N	5791540
2	contig_00002	2447873	77	circular=N
2	contig_00003	711015	151	circular=N
4	contig_00001	3900106	87	circular=N	5858994
4	contig_00002	1921075	82	circular=N
4	contig_00003	37813	130	circular=N
4	contig_00004	25191	208	circular=Y
22	contig_00001	2624986	79	circular=N	5760929
22	contig_00002	2424926	78	circular=N
22	contig_00003	711017	152	circular=N
14	contig_00001	3895228	86	circular=N	5865846
14	contig_00002	1932805	82	circular=N
14	contig_00003	37813	133	circular=N
14	contig_00004	25191	210	circular=Y
25	contig_00001	2659219	79	circular=N	5806965
25	contig_00002	2436738	77	circular=N
25	contig_00003	711008	155	circular=N
